# Supplementary material for: Hemorrhagic diathesis in cattle due to consumption of Adiantopsis chlorophylla (Swartz) Fée (Pteridaceae)
Source: Toxicon X. 2020 Jan 23;5:100024. doi: 10.1016/j.toxcx.2020.100024 (PMC7285992; doi:10.1016/j.toxcx.2020.100024)
Supplement: Multimedia component 1 [file mmc1.xml]

<?xml version="1.0" encoding="utf-8" standalone="no"?>
<data>
  <datasets>
    <author>franklinrietcorrea@gmail.com</author>
    <type>0</type>
    <dataset>
      <value>1</value>
      <reason>No data was used for the research described in the article</reason>
      <comments />
    </dataset>
  </datasets>
</data>
